# Supplementary material for: Comparison of the Postoperative Analgesic Effects between Ultrasound-Guided Transmuscular Quadratus Lumborum Block and Thoracic Paravertebral Block in Laparoscopic Partial Nephrectomy Patients: A Randomized, Controlled, and Noninferiority Study
Source: Pain Res Manag. 2023 Feb 20;2023:8652596. doi: 10.1155/2023/8652596 (PMC9988391; doi:10.1155/2023/8652596)
Supplement: Supplementary Materials — Supplement 1. CONSORT 2010 Checklist. Supplement 2. CONSORT Extension for Noninferiority and Equivalence Trials Checklist 2006. Supplement 3. Abstracts Checklist. The raw data is provided in Supplementary Materials. [file 8652596.f1.zip]

Archive with 4 entries (4 files):
- raw data.pdf
- Supplement 1- CONSORT 2010 Checklist.doc
- Supplement 2- CONSORT Extension for Non-inferiority and Equivalence Trials Checklist 2006.doc
- Supplement 3-Abstracts Checklist.doc
